# Supplementary material for: Genetic Variants Linked to Myocardial Infarction in Individuals with Non-Alcoholic Fatty Liver Disease and Their Potential Interaction with Dietary Patterns
Source: Nutrients. 2024 Feb 22;16(5):602. doi: 10.3390/nu16050602 (PMC10934498; doi:10.3390/nu16050602)
Supplement: Supplementary file 1 [file nutrients-16-00602-s001.zip]

Archive with 1 entries (1 files):
- nutrients-2865964-supplementary.xlsx
