# Supplementary material for: Genetic Variants Linked to Myocardial Infarction in Individuals with Non-Alcoholic Fatty Liver Disease and Their Potential Interaction with Dietary Patterns
Source: Nutrients. 2024 Feb 22;16(5):602. doi: 10.3390/nu16050602 (PMC10934498; doi:10.3390/nu16050602)
Supplement: Supplementary file 1 [file nutrients-16-00602-s001.zip › nutrients-2865964-supplementary.xlsx]

## Sheet: Table S1
Table S1. Original GWAS results of association between traits and SNPs in world-wide cohort (East Asian, Europe, American cohort)
SNP	CHR	BP	Feature	Gene	ALT	REF	1KG Phase1 ALT freq.			A1	Myocardiac Infraction History (MI)
							EAS	EUR	AMR		Total			w NAFLD			Control
											OR(95% CI)	p		OR(95% CI)	p		OR(95% CI)	p
rs11890076	2	232276482	intergenic_region	B3GNT7-NCL	A	G	0.197	0.144	0.114	A	1.151(1.056-1.256)	0.00147		1.434(1.226-1.676)	6.17e-06		1.048(0.944-1.165)	0.379
rs11891202	2	232276827	intergenic_region	B3GNT7-NCL	T	C	0.197	0.144	0.114	T	1.151(1.055-1.255)	0.00149		1.438(1.23-1.681)	4.95e-06		1.047(0.942-1.163)	0.394
rs10446378	3	81132276	intron_variant	LOC728290	G	T	0.397	0.1	0.141	G	0.93(0.86-1.006)	0.0699		0.707(0.608-0.823)	7.54e-06		1.036(0.945-1.136)	0.447
rs7627113	3	81133001	intron_variant	LOC728290	G	A	0.397	0.1	0.141	G	0.93(0.86-1.006)	0.0698		0.707(0.608-0.823)	7.54e-06		1.036(0.945-1.136)	0.447
rs2278549	3	81144666	non_coding_transcript_exon_variant	LOC728290	G	T	0.396	0.1	0.138	G	0.929(0.859-1.005)	0.0656		0.704(0.605-0.819)	5.74e-06		1.037(0.946-1.137)	0.443
rs4391035	4	7467032	intron_variant	SORCS2	A	G	0.052	0.507	0.471	A	1.265(1.088-1.471)	0.0023		1.791(1.396-2.298)	4.5e-06		1.06(0.876-1.284)	0.549
rs6842366	4	7475114	intron_variant	SORCS2	T	C	0.038	0.553	0.445	T	1.306(1.111-1.537)	0.00125		1.915(1.471-2.494)	1.38e-06		1.068(0.868-1.315)	0.535
rs11937662	4	7483656	intron_variant	SORCS2	C	T	0.041	0.531	0.46	T	1.304(1.106-1.537)	0.00155		1.951(1.497-2.541)	7.33e-07		1.046(0.846-1.293)	0.68
rs13146480	4	7483798	intron_variant	SORCS2	C	T	0.044	0.577	0.484	T	1.241(1.051-1.466)	0.0111		1.974(1.524-2.557)	2.55e-07		0.943(0.756-1.176)	0.601
rs10516927	4	94539295	intron_variant	GRID2	A	G	0.071	0.116	0.091	A	1.382(1.142-1.673)	0.000888		2.037(1.498-2.769)	5.6e-06		1.126(0.88-1.441)	0.345
rs72889182	4	94540019	intron_variant	GRID2	A	C	0.071	0.13	0.087	A	1.412(1.167-1.709)	0.000396		2.065(1.519-2.807)	3.73e-06		1.153(0.901-1.475)	0.258
rs17356606	4	94540630	intron_variant	GRID2	C	T	0.071	0.13	0.087	C	1.406(1.162-1.702)	0.000464		2.046(1.505-2.782)	4.9e-06		1.15(0.899-1.472)	0.265
rs1435476	4	94540966	intron_variant	GRID2	A	G	0.071	0.141	0.135	A	1.385(1.144-1.676)	0.000839		2.01(1.479-2.732)	8.35e-06		1.134(0.887-1.451)	0.316
rs17356703	4	94541441	intron_variant	GRID2	T	A	0.071	0.126	0.084	T	1.417(1.171-1.715)	0.000346		2.065(1.519-2.807)	3.73e-06		1.158(0.905-1.481)	0.244
rs6817351	4	94542002	intron_variant	GRID2	T	G	0.072	0.13	0.099	T	1.406(1.162-1.702)	0.000464		2.04(1.5-2.773)	5.41e-06		1.152(0.9-1.473)	0.261
rs6842880	4	94542152	intron_variant	GRID2	A	T	0.072	0.13	0.099	A	1.406(1.162-1.702)	0.000464		2.04(1.5-2.773)	5.41e-06		1.152(0.9-1.473)	0.261
rs17356905	4	94542185	intron_variant	GRID2	A	G	0.072	0.126	0.085	A	1.406(1.162-1.702)	0.000464		2.04(1.5-2.773)	5.41e-06		1.152(0.9-1.473)	0.261
rs17356939	4	94542723	intron_variant	GRID2	T	C	0.072	0.13	0.098	T	1.389(1.147-1.681)	0.000754		2.037(1.498-2.77)	5.6e-06		1.132(0.885-1.448)	0.324
rs17356974	4	94542830	intron_variant	GRID2	C	T	0.072	0.13	0.098	C	1.389(1.147-1.681)	0.000754		2.037(1.498-2.77)	5.6e-06		1.132(0.885-1.448)	0.324
rs17357009	4	94543016	intron_variant	GRID2	G	A	0.073	0.13	0.098	G	1.384(1.144-1.675)	0.000846		2.034(1.496-2.765)	5.87e-06		1.128(0.881-1.443)	0.34
rs148798164	4	94543073	intron_variant	GRID2	AAG	A	0.073	0.129	0.094	AAG	1.384(1.144-1.675)	0.000846		2.034(1.496-2.765)	5.87e-06		1.128(0.881-1.443)	0.34
rs17357050	4	94543199	intron_variant	GRID2	A	G	0.073	0.13	0.099	A	1.384(1.144-1.675)	0.000846		2.034(1.496-2.765)	5.87e-06		1.128(0.881-1.443)	0.34
rs59239393	4	94545037	intron_variant	GRID2	A	G	0.072	0.13	0.087	A	1.411(1.166-1.708)	0.000406		2.069(1.522-2.813)	3.49e-06		1.15(0.899-1.471)	0.266
rs60120510	4	94545635	intron_variant	GRID2	T	C	0.072	0.13	0.085	T	1.412(1.166-1.709)	0.000401		2.069(1.522-2.813)	3.49e-06		1.151(0.9-1.472)	0.264
rs756889497	4	94546067	intron_variant	GRID2						T	1.412(1.166-1.709)	0.000401		2.069(1.522-2.813)	3.49e-06		1.151(0.9-1.472)	0.264
rs72889189	4	94548401	intron_variant	GRID2	A	G	0.071	0.13	0.085	A	1.416(1.17-1.714)	0.000354		2.073(1.524-2.818)	3.33e-06		1.155(0.903-1.478)	0.251
rs111738596	4	94549952	intron_variant	GRID2	C	T	0.071	0.13	0.085	C	1.391(1.15-1.684)	0.000698		2.051(1.508-2.788)	4.59e-06		1.132(0.885-1.448)	0.323
rs1435480	4	94550477	intron_variant	GRID2	T	C	0.071	0.129	0.079	T	1.391(1.15-1.684)	0.000698		2.051(1.508-2.788)	4.59e-06		1.132(0.885-1.448)	0.323
rs72889192	4	94551653	intron_variant	GRID2	C	G	0.071	0.129	0.092	C	1.41(1.165-1.706)	0.000427		2.053(1.51-2.791)	4.43e-06		1.152(0.901-1.474)	0.26
rs72889194	4	94551857	intron_variant	GRID2	A	G	0.071	0.13	0.097	A	1.41(1.165-1.706)	0.000427		2.053(1.51-2.791)	4.43e-06		1.152(0.901-1.474)	0.26
rs2018637	4	94554139	intron_variant	GRID2	A	G	0.072	0.13	0.097	A	1.409(1.164-1.705)	0.000433		2.053(1.51-2.791)	4.43e-06		1.152(0.9-1.473)	0.262
rs1108563	4	94554762	intron_variant	GRID2	G	T	0.072	0.13	0.097	G	1.391(1.149-1.684)	0.000708		2.051(1.508-2.788)	4.59e-06		1.132(0.884-1.448)	0.325
rs74368603	4	94559096	intron_variant	GRID2	A	G	0.072	0.13	0.085	A	1.409(1.164-1.705)	0.000433		2.053(1.51-2.791)	4.43e-06		1.152(0.9-1.473)	0.262
rs41393748	4	94559326	intron_variant	GRID2	G	A	0.072	0.13	0.098	G	1.391(1.149-1.684)	0.000708		2.051(1.508-2.788)	4.59e-06		1.132(0.884-1.448)	0.325
rs77012383	4	94565584	intron_variant	GRID2	G	A	0.072	0.13	0.085	G	1.391(1.149-1.684)	0.000708		2.051(1.508-2.788)	4.59e-06		1.132(0.884-1.448)	0.325
rs6856877	4	94567145	intron_variant	GRID2	C	T	0.072	0.13	0.085	C	1.391(1.149-1.683)	0.000715		2.051(1.508-2.788)	4.59e-06		1.131(0.884-1.447)	0.327
rs6857089	4	94567216	intron_variant	GRID2	C	T	0.072	0.13	0.087	C	1.39(1.149-1.683)	0.000718		2.051(1.508-2.788)	4.59e-06		1.131(0.884-1.447)	0.327
rs6836410	4	94567471	intron_variant	GRID2	G	A	0.072	0.129	0.081	G	1.39(1.149-1.683)	0.000718		2.051(1.508-2.788)	4.59e-06		1.131(0.884-1.447)	0.327
rs72873020	4	94568483	intron_variant	GRID2	T	C	0.072	0.129	0.081	T	1.39(1.149-1.683)	0.000718		2.051(1.508-2.788)	4.59e-06		1.131(0.884-1.447)	0.327
rs60954238	4	94571538	intron_variant	GRID2	A	T	0.073	0.13	0.087	A	1.388(1.147-1.68)	0.000759		2.051(1.508-2.788)	4.59e-06		1.129(0.882-1.444)	0.335
rs10516936	4	94572516	intron_variant	GRID2	G	A	0.072	0.13	0.087	G	1.389(1.147-1.681)	0.000747		2.051(1.508-2.788)	4.59e-06		1.13(0.883-1.445)	0.333
rs72873038	4	94573766	intron_variant	GRID2	A	T	0.072	0.13	0.087	A	1.391(1.149-1.683)	0.000711		2.051(1.508-2.788)	4.59e-06		1.132(0.885-1.448)	0.325
rs72873041	4	94574220	intron_variant	GRID2	G	A	0.072	0.131	0.085	G	1.391(1.149-1.683)	0.000711		2.051(1.508-2.788)	4.59e-06		1.132(0.885-1.448)	0.325
rs10516938	4	94574363	intron_variant	GRID2	G	A	0.072	0.129	0.081	G	1.391(1.149-1.683)	0.000711		2.051(1.508-2.788)	4.59e-06		1.132(0.885-1.448)	0.325
rs72873047	4	94574575	intron_variant	GRID2	A	C	0.072	0.13	0.085	A	1.391(1.149-1.683)	0.000711		2.051(1.508-2.788)	4.59e-06		1.132(0.885-1.448)	0.325
rs10516939	4	94574700	intron_variant	GRID2	T	C	0.072	0.129	0.081	T	1.391(1.149-1.683)	0.000711		2.051(1.508-2.788)	4.59e-06		1.132(0.885-1.448)	0.325
rs72873048	4	94575917	intron_variant	GRID2	A	G	0.072	0.134	0.085	A	1.39(1.148-1.682)	0.000726		2.048(1.506-2.784)	4.79e-06		1.131(0.884-1.448)	0.326
rs60529669	4	94576827	intron_variant	GRID2	T	A	0.072	0.129	0.081	T	1.391(1.149-1.683)	0.000711		2.051(1.508-2.788)	4.59e-06		1.132(0.885-1.448)	0.325
rs143277585	4	94577593	intron_variant	GRID2	A	AATT	0.072	0.13	0.085	A	1.391(1.149-1.683)	0.000711		2.051(1.508-2.788)	4.59e-06		1.132(0.885-1.448)	0.325
rs35624979	4	94577664	intron_variant	GRID2	A	T	0.072	0.129	0.081	A	1.391(1.149-1.683)	0.000711		2.051(1.508-2.788)	4.59e-06		1.132(0.885-1.448)	0.325
rs74884454	4	94578030	intron_variant	GRID2	A	T	0.072	0.13	0.085	A	1.391(1.149-1.683)	0.000711		2.051(1.508-2.788)	4.59e-06		1.132(0.885-1.448)	0.325
rs2870727	4	94578393	intron_variant	GRID2	A	G	0.072	0.13	0.087	A	1.391(1.149-1.683)	0.000711		2.051(1.508-2.788)	4.59e-06		1.132(0.885-1.448)	0.325
rs1972861	4	94579593	intron_variant	GRID2	G	A	0.072	0.129	0.081	G	1.386(1.145-1.678)	0.000798		2.046(1.505-2.782)	4.91e-06		1.128(0.882-1.443)	0.338
rs17293047	4	94588105	intron_variant	GRID2	A	G	0.073	0.128	0.068	A	1.367(1.114-1.678)	0.00272		2.195(1.604-3.006)	9.3e-07		1.032(0.784-1.358)	0.824
rs57794669	4	94598772	intron_variant	GRID2						G	1.356(1.107-1.66)	0.00329		2.074(1.511-2.847)	6.39e-06		1.061(0.811-1.387)	0.666
rs72736286	4	153169586	intergenic_region	LOC100996286-FBXW7	G	A	0.036	0.028	0.02	G	1.365(0.983-1.895)	0.0631		2.955(1.838-4.75)	7.72e-06		0.841(0.523-1.351)	0.474
rs140486738	5	33720522	intron_variant	ADAMTS12	C	T	0.013	0	0	C	1.382(1.115-1.711)	0.00308		2.216(1.572-3.122)	5.48e-06		1.086(0.823-1.435)	0.559
rs77161814	5	142262006	intron_variant	ARHGAP26	T	C	0.005	0	0	T	1.161(0.897-1.503)	0.257		2.36(1.628-3.42)	5.81e-06		0.739(0.508-1.074)	0.113
rs184257317	5	157464382	intergenic_region	CLINT1-LOC101927697	T	C	0.051	0	0.027	T	1.313(1.086-1.587)	0.00492		2.044(1.509-2.769)	3.93e-06		1.046(0.818-1.337)	0.72
rs72643430	5	157467133	intergenic_region	CLINT1-LOC101927697	G	A	0.052	0	0.027	G	1.334(1.105-1.61)	0.00269		2.04(1.506-2.763)	4.2e-06		1.076(0.844-1.372)	0.553
rs17055238	5	157475492	intergenic_region	CLINT1-LOC101927697	T	C	0.052	0	0.027	T	1.334(1.105-1.61)	0.00269		2.04(1.506-2.763)	4.2e-06		1.076(0.844-1.372)	0.553
rs545711774	5	157497612	intergenic_region	CLINT1-LOC101927697	ATGAGCATAGAATTTATACCTGTTGGATGC	A	0.047	0	0.027	ATGAGCATAGAATTTATACCTGTTGGATGC	1.331(1.101-1.609)	0.0031		2.018(1.486-2.74)	6.96e-06		1.079(0.845-1.377)	0.543
rs141230193	6	92386824	intron_variant	CASC6	C	T	0.031	0	0	C	1.187(0.969-1.453)	0.0976		2.059(1.512-2.803)	4.46e-06		0.873(0.665-1.147)	0.329
rs148150662	7	68780039	intergenic_region	LOC102723427-LOC100507468	A	G	0.004	0.003	0.022	A	1.467(1.067-2.016)	0.0183		3.139(1.914-5.15)	5.89e-06		1.012(0.662-1.548)	0.955
rs183081683	7	120478350	intron_variant	TSPAN12	A	C	0.019	0	0	A	1.202(0.969-1.49)	0.0939		2.091(1.513-2.891)	7.98e-06		0.861(0.642-1.155)	0.319
rs112754707	7	120703118	intron_variant	CPED1	C	T	0.016	0	0	C	1.217(0.99-1.497)	0.0628		2.045(1.493-2.801)	8.41e-06		0.896(0.677-1.185)	0.441
rs199796854	8	79143179	intergenic_region	LOC102724874-PKIA	GT	G	0.03	0	0	GT	1.367(1.085-1.723)	0.00811		2.29(1.592-3.296)	8.14e-06		1.045(0.77-1.417)	0.778
rs7873651	9	4950583	intergenic_region	RCL1-JAK2	A	G	0.15	0.396	0.454	G	1.112(1.014-1.221)	0.0245		1.436(1.223-1.685)	9.73e-06		0.991(0.884-1.111)	0.873
rs2182725	9	4951625	intergenic_region	RCL1-JAK2	C	G	0.149	0.398	0.457	G	1.114(1.015-1.222)	0.0227		1.439(1.226-1.689)	8.72e-06		0.992(0.885-1.112)	0.889
rs10739071	9	4952801	intergenic_region	RCL1-JAK2	G	C	0.15	0.397	0.452	C	1.113(1.014-1.221)	0.0237		1.438(1.225-1.688)	9.2e-06		0.991(0.884-1.111)	0.879
rs7030147	9	4953728	intergenic_region	RCL1-JAK2	T	C	0.15	0.4	0.46	C	1.115(1.016-1.223)	0.0217		1.436(1.223-1.685)	9.85e-06		0.994(0.887-1.114)	0.917
rs4742058	9	4954324	intergenic_region	RCL1-JAK2	G	C	0.149	0.358	0.429	G	1.106(1.007-1.215)	0.0352		1.445(1.229-1.698)	7.92e-06		0.979(0.872-1.099)	0.724
rs1221670614	9	4956047	intergenic_region	RCL1-JAK2						T	1.1(1.009-1.2)	0.0305		1.417(1.217-1.649)	7.06e-06		0.985(0.886-1.095)	0.782
rs79700100	9	4960251	intergenic_region	RCL1-JAK2	A	G	0.139	0.234	0.182	A	1.117(1.015-1.23)	0.0233		1.481(1.256-1.746)	2.99e-06		0.982(0.873-1.106)	0.771
rs563920727	9	4960282	intergenic_region	RCL1-JAK2	CA	C	0.141	0.235	0.182	CA	1.117(1.015-1.229)	0.0241		1.478(1.253-1.742)	3.4e-06		0.982(0.873-1.106)	0.77
rs78989715	9	4963620	intergenic_region	RCL1-JAK2	A	T	0.137	0.234	0.179	A	1.118(1.015-1.231)	0.0231		1.477(1.252-1.742)	3.61e-06		0.984(0.874-1.108)	0.795
rs4742059	9	4966971	intergenic_region	RCL1-JAK2	C	T	0.136	0.235	0.213	C	1.114(1.012-1.225)	0.0275		1.466(1.243-1.729)	5.46e-06		0.984(0.874-1.107)	0.788
rs17662327	9	4967587	intergenic_region	RCL1-JAK2	C	T	0.137	0.236	0.182	C	1.114(1.012-1.226)	0.0279		1.468(1.244-1.732)	5.47e-06		0.983(0.873-1.107)	0.779
rs78961148	9	4967990	intergenic_region	RCL1-JAK2	T	A	0.138	0.235	0.182	T	1.107(1.006-1.219)	0.0383		1.46(1.238-1.723)	7.24e-06		0.977(0.867-1.1)	0.696
rs7872943	9	4969787	intergenic_region	RCL1-JAK2	T	C	0.134	0.231	0.182	T	1.111(1.009-1.224)	0.0318		1.468(1.244-1.733)	5.71e-06		0.98(0.87-1.104)	0.741
rs7870381	9	4970909	intergenic_region	RCL1-JAK2	C	A	0.164	0.416	0.452	C	1.109(1.01-1.219)	0.0303		1.487(1.264-1.75)	1.69e-06		0.973(0.866-1.092)	0.641
rs1327496	9	4974385	intergenic_region	RCL1-JAK2	A	T	0.169	0.418	0.45	A	1.122(1.022-1.231)	0.0156		1.477(1.256-1.736)	2.29e-06		0.993(0.886-1.113)	0.905
rs1327495	9	4974441	intergenic_region	RCL1-JAK2	A	G	0.167	0.413	0.437	A	1.12(1.021-1.229)	0.0169		1.478(1.258-1.738)	2.16e-06		0.99(0.883-1.111)	0.871
rs4742060	9	4975442	intergenic_region	RCL1-JAK2	A	C	0.168	0.414	0.451	A	1.12(1.02-1.229)	0.0172		1.473(1.254-1.732)	2.6e-06		0.991(0.884-1.111)	0.879
rs7864782	9	4976029	intergenic_region	RCL1-JAK2	G	A	0.169	0.418	0.451	G	1.12(1.02-1.229)	0.0175		1.474(1.254-1.732)	2.55e-06		0.991(0.883-1.111)	0.872
rs73639247	9	4976207	intergenic_region	RCL1-JAK2	A	T	0.161	0.256	0.196	A	1.12(1.019-1.23)	0.0184		1.493(1.269-1.756)	1.35e-06		0.984(0.876-1.105)	0.786
rs1887427	9	4979730	intergenic_region	RCL1-JAK2	G	A	0.162	0.259	0.193	G	1.13(1.029-1.24)	0.0107		1.509(1.284-1.773)	5.83e-07		0.99(0.882-1.112)	0.871
rs2274471	9	4985879	intron_variant	JAK2	G	A	0.166	0.259	0.197	G	1.134(1.032-1.246)	0.00891		1.456(1.237-1.713)	6e-06		1.011(0.901-1.136)	0.847
rs149408749	9	86077508	intron_variant	FRMD3	A	G	0.041	0	0	A	1.22(0.992-1.5)	0.0603		2.075(1.51-2.852)	6.68e-06		0.908(0.688-1.198)	0.495
rs146939423	9	86095179	intron_variant	FRMD3	G	A	0.039	0	0	G	1.237(1.008-1.518)	0.0419		2.088(1.526-2.858)	4.2e-06		0.922(0.701-1.214)	0.564
rs78752734	9	101511797	intron_variant	ANKS6	T	C	0.02	0.001	0	T	1.515(1.208-1.9)	0.000327		2.255(1.577-3.223)	8.27e-06		1.225(0.909-1.651)	0.183
rs1290730303	10	15258831	intron_variant	FAM171A1						GA	1.081(0.997-1.172)	0.0583		1.409(1.219-1.628)	3.41e-06		0.966(0.876-1.065)	0.482
rs141664882	11	67464160	intergenic_region	ALDH3B2-FAM86C2P	A	C	0.011	0	0	A	1.346(1.007-1.799)	0.0447		2.624(1.734-3.97)	5e-06		0.861(0.565-1.311)	0.485
rs12440342	15	49221850	intron_variant	SHC4	T	C	0.003	0	0.036	T	1.445(1.131-1.846)	0.00326		2.467(1.663-3.66)	7.16e-06		1.115(0.811-1.533)	0.504
rs74605148	16	87588611	intergenic_region	LOC101928737-JPH3	T	C	0.032	0.001	0	T	1.252(1.033-1.516)	0.0216		2.09(1.544-2.827)	1.77e-06		0.96(0.746-1.235)	0.751
rs146309349	17	37622389	sequence_feature	CDK12	T	C	0.041	0	0	T	1.169(0.881-1.552)	0.28		2.438(1.643-3.616)	9.46e-06		0.685(0.447-1.052)	0.0838
rs138303364	17	63199216	intron_variant	RGS9	C	T	0.027	0	0	C	1.429(1.079-1.893)	0.0128		2.607(1.704-3.987)	9.88e-06		1.012(0.689-1.486)	0.952
rs76662689	18	12079732	intergenic_region	IMPA2-ANKRD62	A	G	0.034	0	0.001	A	1.418(1.109-1.814)	0.00534		2.48(1.677-3.668)	5.35e-06		1.078(0.779-1.491)	0.652
rs78890558	18	12151034	intergenic_region	ANKRD62-C18orf61	G	A	0.035	0	0	G	1.315(1.04-1.661)	0.022		2.324(1.611-3.351)	6.43e-06		0.979(0.716-1.338)	0.893
rs8082736	18	49300397	intergenic_region	LINC01630-DCC	G	C	0.169	0.033	0.066	G	1.131(1.034-1.236)	0.00679		1.426(1.219-1.667)	8.59e-06		1.017(0.912-1.134)	0.757
rs146766972	19	50528419	upstream_gene_variant	ZNF473	A	G	0.007	0	0	A	1.52(1.131-2.043)	0.00553		2.664(1.738-4.082)	6.89e-06		1.033(0.676-1.577)	0.882
rs372723608	21	42325167	intergenic_region	DSCAM-LINC00323						GAAA	1.134(0.962-1.337)	0.134		1.85(1.424-2.404)	4.18e-06		0.885(0.714-1.097)	0.264
Note. SNP: Single Nucleotide Polymorphism; CHR: Chromosome; BP: Base Pair; Feature: Functional Consequence of the SNP position; Gene: Nearby Functional Gene of the SNP position; ALT: Alternative Allele; REF: Reference Allele; EAS: East Asian Samples; EUR: European Samples; AMR: Amerian Samples; NAFLD: Non Alcoholic Fatty Liver Disease; OR: Odds Ratio; CI: Confidence Interval; p: p-value
Bold and Underlined SNPs were the top significant SNPs in the region.
Red color SNPs were the culustered SNPs

## Sheet: Table S2
Table S2. Genetic interaction with diet pattern and myocardial infarction in NAFLD patients
SNP	Gene	Myocardial Infarction History (MI)
		Genotype X Carbohydrate (%)			Genotype X Protein (%)			Genotype X Fat (%)
		OR (95% CI)	p		OR (95% CI)	p		OR (95% CI)	p
rs11891202	B3GNT7-NCL	0.907 (0.674-1.220)	0.518		1.011 (0.808-1.266)	0.921		1.205 (0.879-1.653)	0.247
rs2278549	LOC728290	1.217 (0.926-1.601)	0.159		0.871 (0.709-1.069)	0.186		0.801 (0.594-1.079)	0.144
rs13146480	SORCS2	0.955 (0.550-1.659)	0.87		0.944 (0.613-1.454)	0.793		1.107 (0.608-2.017)	0.74
rs17293047	GRID2	0.972 (0.490-1.927)	0.936		1.256 (0.750-2.103)	0.385		1.032 (0.504-2.114)	0.93
rs184257317	CLINT1-LOC101927697	0.879 (0.468-1.650)	0.689		1.340 (0.846-2.124)	0.212		1.087 (0.536-2.203)	0.818
rs183081683	TSPAN12	1.413 (0.652-3.061)	0.381		0.752 (0.416-1.357)	0.344		0.814 (0.370-1.790)	0.609
rs1887427	RCL1-JAK2	1.056 (0.765-1.458)	0.74		0.870 (0.679-1.115)	0.272		1.014 (0.72-1.429)	0.936
rs146939423	FRMD3	0.893 (0.415-1.919)	0.771		1.032 (0.591-1.802)	0.912		1.434 (0.663-3.104)	0.36
rs76662689	IMPA2-ANKRD62	1.673 (0.637-4.394)	0.296		0.866 (0.434-1.727)	0.683		0.388 (0.115-1.305)	0.126
